# Supplementary material for: Increased Anterior Pelvic Angle Characterizes the Gait of Children with Attention Deficit/Hyperactivity Disorder (ADHD)
Source: PLoS One. 2017 Jan 18;12(1):e0170096. doi: 10.1371/journal.pone.0170096 (PMC5242439; doi:10.1371/journal.pone.0170096)
Supplement: S1 Dataset — (XLSX) [file pone.0170096.s001.xlsx]

## Sheet: Sheet3
ID	ADHD	Age	Height	Weight	Handedness	FSIQ	ADHDRS_total	ADHDRS_inattentive	ADHDRS_hyperactivity/impulsive	AQ_total	MABC2	Walking_speed	Stride_length	Cadence	Anterior_pelvic_angle	Hip_flex_angle	Hip_extension_angle	Knee_flex_angle	Knee_extension_angle	Ank_Dorsalflextion_angle	Ank_plantarflexion_angle
ADHD001	1	12	1.55	47.4	1	115	24	13	11	20	13	1.20791	1.19204	121.503	12.0426	32.1036	5.11514	56.0281	3.1547	14.4121	7.97912
ADHD002	1	8	1.28	25.2	1	107	21	16	5	19	10	1.23558	1.13121	131.167	6.12921	25.0097	20.6175	53.2866	5.76012	15.8612	15.3943
ADHD003	1	7	1.32	23	1	104	25	12	13	19	6	1.32272	1.21777	131.399	16.7299	38.9726	13.8791	57.0335	-6.38685	13.9029	18.9483
ADHD004	1	9	1.23	25.8	1	105	33	26	7	19	7	1.00984	1.03891	116.839	20.3366	44.2443	7.66371	51.0324	-4.58804	18.3097	2.17513
ADHD005	1	10	1.38	26.8	1	90	35	24	11	15	6	1.52033	1.31529	138.635	11.4695	28.7698	17.6521	49.1046	8.46718	14.5532	12.8798
ADHD006	1	8	1.26	28	1	100	37	16	21	25	11	1.0006	1.00984	118.843	11.9235	31.784	15.2027	56.8712	4.58031	16.647	11.398
ADHD007	1	10	1.38	29	1	103	29	17	12	26	10	1.22421	1.1117	132.374	10.4984	30.7912	15.3174	52.975	2.83044	10.0109	15.4127
ADHD008	1	11	1.5	45.2	1	90	47	26	21	18	11	1.40718	1.35823	124.32	16.4928	40.1971	11.2547	49.1378	3.17856	13.9468	15.7609
ADHD009	1	8	1.24	26.4	1	113	28	11	17	27	9	1.09011	1.09526	119.459	21.4601	46.1705	2.28146	59.3877	0.185612	29.0645	5.08172
ADHD010	1	9	1.35	31	1	79	30	16	14	28	11	1.12947	1.13634	119.286	14.5226	34.7585	10.3258	50.1627	0.751998	15.8396	9.59231
ADHD011	1	9	1.32	34	0	102	21	11	10	18	10	1.20615	1.12304	129.208	14.2098	38.3763	9.65772	58.2765	-1.49446	16.2203	17.5838
ADHD012	1	7	1.31	27	1	114	14	10	4	28	8	1.03682	0.931484	135.095	9.65397	30.7699	11.6989	55.046	0.443418	11.527	13.8496
ADHD013	1	12	1.6	49.8	0	97	34	17	17	18	14	1.40664	1.3289	127.016	13.1344	33.2147	6.83027	57.395	1.48988	15.5501	19.1774
ADHD014	1	12	1.59	46.2	1	76	24	18	6	21	8	1.41032	1.40738	120.23	6.85859	27.3827	22.0455	51.3461	1.90456	14.6441	19.7616
ADHD015	1	10	1.38	31.8	1	84	16	13	3	23	13	1.16008	1.14064	122.054	11.1596	28.9315	12.0052	53.0049	-0.12283	10.4267	20.2676
ADHD016	1	12	1.42	34.5	1	120	23	16	7		13	1.28194	1.27327	120.71	21.0728	42.0363	4.81262	52.5408	2.9326	17.1106	23.9022
ADHD017	1	9	1.31	31.8	1	97	48	25	23	12	9	1.25917	1.17057	129.101	20.0998	40.9495	9.41368	58.6549	-2.73778	12.0968	16.7155
ADHD018	1	7	1.19	20.4	0	78	25	26	7	11	7	0.921097	0.868713	128.283	3.49779	20.2696	18.4293	52.3987	4.52364	16.235	17.5193
ADHD019	1	12	1.54	39.8	1	89	33	26	7	18	9	1.32953	1.38971	114.415	8.13432	32.0181	12.4201	63.8011	-0.203149	13.9812	17.6072
TD001	0	12	1.45	48	1	103	0	0	0	13	13	1.22154	1.15504	127.167	3.47459	20.9129	20.6895	46.0984	2.68917	8.74219	18.381
TD002	0	11	1.43	32.4	1	125	0	0	0	6	16	1.23089	1.3484	111.684	6.47502	32.2953	19.6708	48.0692	-2.16508	17.9665	12.1195
TD003	0	11	1.52	40.8	0	115	0	0	0	15	8	1.07618	1.21892	106.009	15.2483	38.6391	1.40912	58.7219	2.06148	15.4674	5.85953
TD004	0	11	1.46	33.4	1	110	5	3	2	16	9	1.54986	1.57713	117.93	1.47218	28.2443	21.4642	67.0178	-2.39963	22.0323	7.66322
TD005	0	12	1.35	29	0	113	0	0	0	5	12	1.0574	1.09927	115.453	8.11137	27.656	13.6185	50.6047	1.72062	15.9683	17.1049
TD006	0	9	1.32	26.4	1	93	0	0	0	11	8	1.03092	1.00506	123.151	4.2705	20.5303	18.9893	49.1797	5.79041	11.5824	15.6047
TD007	0	13	1.6	43.2	1	90	7	7	0	11	14	1.05161	1.13329	111.307	5.77631	22.45	17.2932	48.9486	5.30142	8.10371	23.1663
TD008	0	11	1.52	42.2	1	110	7	4	3	8	12	1.00066	1.11816	108.146	7.41822	26.9574	14.1251	56.9846	3.36712	18.7832	11.4695
TD009	0	12	1.49	38	1	107	2	2	0	12	14	1.32181	1.43247	110.639	6.34995	23.5885	23.303	49.6878	2.4395	25.6137	10.2775
TD010	0	14	1.74	74.8	1	94	0	0	0	9	13	1.25583	1.46531	102.791	4.79741	19.3976	27.1978	43.5582	11.2531	17.3648	19.0347
TD011	0	8	1.27	22.6	1	92	1	1	0	18	14	0.882987	0.974716	108.87	4.83737	22.8146	16.2495	62.1699	4.43265	28.8328	1.45077
TD012	0	11	1.49	33.2	1	109	2	1	1	14	12	1.33405	1.29754	125.231	9.11103	24.9058	19.0715	54.3168	3.21829	16.262	21.3947
TD013	0	8	1.34	29.2	1	118	4	4	0	9	14	0.926565	0.964193	115.351	10.4135	32.4761	6.296	56.8698	-2.38931	20.427	13.6825
TD014	0	8	1.36	28	0	133	8	4	4	20	16	1.16382	1.2023	116.175	10.9204	28.1557	13.7267	51.342	2.72483	19.8389	15.1336
TD015	0	7	1.23	19.8	1	95	9	7	2	16	10	1.11323	1.00538	132.878	8.57345	27.3872	15.2628	56.1894	-0.646106	16.844	11.669
TD016	0	9	1.27	26.2	1	113	0	0	0	7	15	1.28943	1.15005	134.621	11.4679	37.8782	14.5165	61.197	-4.62159	13.9027	21.7911
TD017	0	13	1.64	43	1	126	2	1	1	10	12	1.60825	1.59951	120.639	5.95974	28.4973	21.3938	62.9604	4.25522	15.6164	28.6188
TD018	0	12	1.54	38.2	1	105	0	0	0	10	12	1.28691	1.26503	122.036	8.70632	28.7764	15.919	55.254	4.76166	11.2076	19.2007
TD019	0	8	1.38	36.4	1	109	4	2	2	14	16	1.22014	1.23803	118.318	9.65558	35.9363	21.3566	64.662	9.39228	8.42917	17.3298
TD020	0	12	1.52	49.6	1	106	7	6	1	18	10	1.13914	1.19877	114.241	21.0333	39.9853	6.86802	46.7235	6.24777	11.2872	12.6755
TD021	0	13	1.68	56.4	1	117	3	3	0	12	12	1.14386	1.13914	120.493	12.2097	32.8619	3.98081	52.3115	-0.268739	10.6944	10.972
